# Supplementary material for: Cleaning Interactions Between Crows and Sika Deer: Implications for Tick‐Borne Disease Management
Source: Ecol Evol. 2025 Feb 5;15(2):e70845. doi: 10.1002/ece3.70845 (PMC11795058; doi:10.1002/ece3.70845)
Supplement: Supplementary file 1 — Table S1 [file ECE3-15-e70845-s001.csv]

ID	Location	Prefecture	Habitat	Month	Year	Upload date	Crow_species	Deer sex	Deer response to crow	Fur	Pecked part	Media	Source	URL
1	Shiretoko World Heritage	Hokkaido	Forest	June	2024	2024/6/18	Corvus macrorhynchos	Male	No response	Summer	Neck, ear	Movie	This study	Video S1
2	Unknown	Hokkaido	Pasture	April	2018	2018/5/10	Corvus macrorhynchos	Male	No response	Winter	Ear	Movie	Youtube	https://youtu.be/TWQz7sWiYpQ?si=qYbNQ_aNb2VMpbb5
3	Unknown	Hokkaido	Pasture	March	2021	2021/3/21	Corvus macrorhynchos	Male	No response	Winter	Neck	Movie	Youtube	https://youtu.be/pNkkwiXmZ_c?si=QTjpIXbKW2xgjkk4
4	Shiretoko World Heritage	Hokkaido	Forest	May	2015	2015/5/10	Corvus macrorhynchos	Male	Unknown	Winter	Head	Photo	Blog	https://center.shiretoko.or.jp/natureblog/2015/05/6004.html
5	Wakkanai	Hokkaido	Pasture	November	2021	2021/11/8	Corvus macrorhynchos	Male	Unknown	WInter	Unknown	Photo	X	https://pbs.twimg.com/media/FDqjM4vakAAD8by?format=jpg&name=large
6	Shiretoko World Heritage	Hokkaido	Forest	July	2023	2023/7/26	Corvus macrorhynchos	Female	Unknown	Summer	Unknown	Photo	X	https://pbs.twimg.com/media/GTXj7i3agAAvDHD?format=jpg&name=large
7	Shiretoko World Heritage	Hokkaido	Forest	May	2020	2020/5/24	Unknown	Fawn	No response	Winter	Ear	Photo	X	https://x.com/tsuyopokkur/status/1264503482700070912/photo/1
8	Iwate Prefecture	Iwate	Pasture	October	2023	2023/11/1	Corvus macrorhynchos	Male	No response	Winter	Ear, back	Movie	Youtube	https://youtu.be/QXcZYI6K3u0?si=p3Fr8H03L0OUSaIO
9	Nara Park	Nara	Grassland	Unknown(Summer)	2023	2023/6/4	Corvus macrorhynchos	Female	No response	Summer	Unknown	Movie	X	https://x.com/i/status/1659559179009544193
9	Nara Park	Nara	Grassland	Unknown(Summer)	2023	2023/6/4	Corvus macrorhynchos	Male	No response	Summer	Head	Movie	X	https://x.com/i/status/1659559179009544193
10	Nara Park	Nara	Grassland	Unknown(Summer)	2023	2023/5/10	Corvus macrorhynchos	Female	No response	Summer	Ear	Movie	X	https://x.com/i/status/1656252251084853248
11	Nara Park	Nara	Grassland	July	2023	2023/8/24	Corvus macrorhynchos	Male	No response	Summer	Ear, head	Movie	X	https://x.com/i/status/1694562075094442274
12	Nara Park	Nara	Grassland	Unknown(Summer)	2023	2023/7/12	Corvus macrorhynchos	Male	No response	Summer	Neck	Movie	X	https://x.com/i/status/1679065567700062211
13	Wakakusa-yama	Nara	Grassland	Unknown(Summer)	2017	2017/6/22	Corvus macrorhynchos	Male	Unknown	Summer	Ear	Photo	Blog	http://ikoma.cocolog-nifty.com/moritoinaka/2017/06/post-2be8.html
14	Nara Park	Nara	Grassland	June	2015	2015/8/25	Corvus macrorhynchos	Fawn	Unknown	Summer	Ear	Photo	Blog	https://naraphoto.blog.jp/archives/1038049144.html
15	Nara Park	Nara	Grassland	Unknown(Winter)	Unknown	Unknown(Winter)	Corvus macrorhynchos	Male	No response	Winter	Head, neck	Movie	X	https://x.com/i/status/1704163069805408348
16	Nara Park	Nara	Grassland	July	2017	2017/7/2	Corvus macrorhynchos	Female	Unknown	Summer	Ear	Photo	Blog	http://rmkn10.blog.fc2.com/blog-entry-257.html
16	Nara Park	Nara	Grassland	July	2017	2017/7/2	Corvus macrorhynchos	Male	Unknown	Summer	Ear	Photo	Blog	http://rmkn10.blog.fc2.com/blog-entry-257.html
17	Nara Park	Nara	Grassland	Unknown(Summer)	2017	2017/8/24	Corvus macrorhynchos	Female	No response	Summer	Ear, head, back	Movie	Youtube	https://youtu.be/Zb_ylyyI5xw?si=KqGVMKFwgQewQnvh
17	Nara Park	Nara	Grassland	Unknown(Summer)	2017	2017/8/24	Corvus macrorhynchos	Male	No response	Summer	Back	Movie	Youtube	https://youtu.be/Zb_ylyyI5xw?si=KqGVMKFwgQewQnvh
17	Nara Park	Nara	Grassland	Unknown(Summer)	2017	2017/8/24	Corvus macrorhynchos	Male	No response	Summer	Head	Movie	Youtube	https://youtu.be/Zb_ylyyI5xw?si=KqGVMKFwgQewQnvh
18	Nara Park	Nara	Grassland	Unknown(Summer)	2017	2024/3/14	Corvus macrorhynchos	Male	No response	Summer	Neck	Movie	Youtube	https://youtu.be/-7UiEogyZJ8?si=8eAxhHV7aMp4OLrX
19	Nara Park	Nara	Grassland	May	2021	2021/5/14	Corvus macrorhynchos	Fawn	No response	Winter	Ear	Movie	Youtube	https://youtu.be/BPtFesbMOyE?si=xEfy38Oi96-SLrqb
19	Nara Park	Nara	Grassland	May	2021	2021/5/14	Corvus macrorhynchos	Female	No response	Winter	Ear, back	Movie	Youtube	https://youtu.be/BPtFesbMOyE?si=xEfy38Oi96-SLrqb
19	Nara Park	Nara	Grassland	May	2021	2021/5/14	Corvus macrorhynchos	Male	No response	Winter	Head	Movie	Youtube	https://youtu.be/BPtFesbMOyE?si=xEfy38Oi96-SLrqb
20	Ibukiyama	Shiga	Forest	Unknown(Summer)	2022	2022/6/21	Corvus macrorhynchos	Female	No response	Summer	Ear	Movie	Youtube	https://youtu.be/HruT652fQFA?si=veNzTcJP2Lk6PY5H
21	Unknown	Unknown	Grassland	June	2019	2019/6/5	Unknown	Female	Unknown	Summer	Ear	Photo	X	https://pbs.twimg.com/media/D8SbqrNUIAAUrGO?format=jpg&name=large
